# Supplementary material for: Using Diatom and Apicomplexan Models to Study the Heme Pathway of Chromera velia
Source: Int J Mol Sci. 2021 Jun 17;22(12):6495. doi: 10.3390/ijms22126495 (PMC8233740; doi:10.3390/ijms22126495)
Supplement: Supplementary file 1 [file ijms-22-06495-s001.zip]

Archive with 5 entries (4 files):
- ijms-1243821-supplementary/
- ijms-1243821-supplementary/Supplementary Figure S1.pdf
- ijms-1243821-supplementary/Supplementary File S1.txt
- ijms-1243821-supplementary/Supplementary Table S1.pdf
- ijms-1243821-supplementary/Supplementary Table S1.xlsx
