# Supplementary material for: Using Diatom and Apicomplexan Models to Study the Heme Pathway of Chromera velia
Source: Int J Mol Sci. 2021 Jun 17;22(12):6495. doi: 10.3390/ijms22126495 (PMC8233740; doi:10.3390/ijms22126495)
Supplement: Supplementary file 1 [file ijms-22-06495-s001.zip › ijms-1243821-supplementary/Supplementary File S1.txt]

MitoFates (doi 10.1074/mcp.M114.043083) results for the the Chromera velia heme biosynthesis enzymes, for the three organism group prediction models (fungi, metazoa, plant).


organism group "fungi":
Sequence ID	Probability of presequence	Prediction	Cleavage site (processing enzyme)	Net charge	Positions for TOM20 recognition motif (deliminated by comma)	Position of amphypathic alpha-helix	BHHPPP	BPHBHH	HBHHBb	HBHHbB	HHBHHB	HHBPHB	HHBPHH	HHBPHP	HHHBBH	HHHBPH	HHHHBB	HHPBHH	HPBHHP	PHHBPH
ALAS_Cvel_28814.t1	0.142	No mitochondrial presequence	9(MPP)	0.111	18-22,37-41	19-28-high	-	-	-	-	-	-	-	-	-	-	-	-	-	-	
ALAD1_Cvel_108.t1	0.012	No mitochondrial presequence	36(MPP)	0.056		16-26-low	-	-	-	-	-	-	-	-	-	-	-	-	-	-	
ALAD2_Cvel_13826.t1	0.000	No mitochondrial presequence	24(MPP), 32(Oct1)	0.000		1-10-low	-	-	-	-	-	-	-	-	-	-	-	-	-	-	
ALAD3_Cvel_36189.t1	0.035	No mitochondrial presequence	6(MPP)	-0.167		14-23-low	-	-	-	-	-	-	-	19-24	-	-	-	-	-	-	
PBGD_Cvel_26028.t1	0.003	No mitochondrial presequence	36(MPP)	0.056		8-19-low	-	-	-	-	-	-	-	-	-	-	-	-	-	-	
UROS_Cvel_15018.t1	0.000	No mitochondrial presequence	14(MPP)	0.071	83-87	9-21-low	-	-	-	-	-	-	-	-	-	-	-	-	-	-	
UROD1_Cvel_14720.t1	0.399	Possessing mitochondrial presequence	42(MPP)	0.071	4-8,62-66	4-16-high	-	-	-	-	-	-	-	-	-	-	-	-	-	-	
UROD2_Cvel_5098.t1	0.155	No mitochondrial presequence	28(MPP)	0.036		3-12-high	-	-	-	-	-	-	-	-	-	2-7	-	-	-	-	
UROD3_Cvel_31936.t1	0.290	No mitochondrial presequence	28(MPP)	0.107	19-23,72-76,92-96	15-26-low	-	-	-	-	-	-	-	-	-	-	-	-	-	-	
CPOX1_Cvel_21486.t1	0.036	No mitochondrial presequence	35(MPP)	0.143		15-30-low	-	-	-	-	-	-	-	-	-	-	-	-	-	-	
CPOX2_Cvel_2641.t1	0.024	No mitochondrial presequence	23(MPP), 31(Oct1)	0.043		10-19-low	-	-	-	-	-	-	-	-	-	-	-	-	-	-	
PPOX1_Cvel_13840.t1	0.046	No mitochondrial presequence	27(MPP), 35(Oct1)	0.037		1-10-high	-	-	-	-	-	-	-	-	-	-	-	-	-	-	
PPOX2_Cvel_18037.t1	0.761	Possessing mitochondrial presequence	25(MPP)	0.120	4-8,23-27	21-30-high	-	-	-	-	-	-	-	-	-	-	-	-	-	-	
FECH1_Cvel_18167.t1	0.006	No mitochondrial presequence	52(MPP)	0.135		9-18-low	-	-	-	-	-	-	-	-	-	-	-	-	-	-	
FEHC2_Cvel_26873.t1	0.168	No mitochondrial presequence	30(MPP)	0.200		18-27-low	-	-	-	-	-	-	-	-	-	-	-	-	-	-


organism group "metazoa":
Sequence ID	Probability of presequence	Prediction	Cleavage site (processing enzyme)	Net charge	Positions for TOM20 recognition motif (deliminated by comma)	Position of amphypathic alpha-helix	BHHPPP	BPHBHH	HBHHBb	HBHHbB	HHBHHB	HHBPHB	HHBPHH	HHBPHP	HHHBBH	HHHBPH	HHHHBB	HHPBHH	HPBHHP	PHHBPH
ALAS_Cvel_28814.t1	0.142	No mitochondrial presequence	72(MPP), 80(Oct1)	0.042	18-22,37-41	19-28-high	-	-	-	-	-	-	-	-	-	-	-	-	-	-	
ALAD1_Cvel_108.t1	0.012	No mitochondrial presequence	36(MPP)	0.056		16-26-low	-	-	-	-	-	-	-	-	-	-	-	-	-	-	
ALAD2_Cvel_13826.t1	0.000	No mitochondrial presequence	24(MPP), 32(Oct1)	0.000		1-10-low	-	-	-	-	-	-	-	-	-	-	-	-	-	-	
ALAD3_Cvel_36189.t1	0.035	No mitochondrial presequence	6(MPP)	-0.167		14-23-low	-	-	-	-	-	-	-	19-24	-	-	-	-	-	-	
PBGD_Cvel_26028.t1	0.003	No mitochondrial presequence	36(MPP)	0.056		8-19-low	-	-	-	-	-	-	-	-	-	-	-	-	-	-	
UROS_Cvel_15018.t1	0.000	No mitochondrial presequence	14(MPP)	0.071	83-87	9-21-low	-	-	-	-	-	-	-	-	-	-	-	-	-	-	
UROD1_Cvel_14720.t1	0.399	Possessing mitochondrial presequence	42(MPP)	0.071	4-8,62-66	4-16-high	-	-	-	-	-	-	-	-	-	-	-	-	-	-	
UROD2_Cvel_5098.t1	0.155	No mitochondrial presequence	28(MPP)	0.036		3-12-high	-	-	-	-	-	-	-	-	-	2-7	-	-	-	-	
UROD3_Cvel_31936.t1	0.290	No mitochondrial presequence	28(MPP)	0.107	19-23,72-76,92-96	15-26-low	-	-	-	-	-	-	-	-	-	-	-	-	-	-	
CPOX1_Cvel_21486.t1	0.036	No mitochondrial presequence	35(MPP)	0.143		15-30-low	-	-	-	-	-	-	-	-	-	-	-	-	-	-	
CPOX2_Cvel_2641.t1	0.024	No mitochondrial presequence	23(MPP), 31(Oct1)	0.043		10-19-low	-	-	-	-	-	-	-	-	-	-	-	-	-	-	
PPOX1_Cvel_13840.t1	0.046	No mitochondrial presequence	27(MPP), 35(Oct1)	0.037		1-10-high	-	-	-	-	-	-	-	-	-	-	-	-	-	-	
PPOX2_Cvel_18037.t1	0.761	Possessing mitochondrial presequence	25(MPP)	0.120	4-8,23-27	21-30-high	-	-	-	-	-	-	-	-	-	-	-	-	-	-	
FECH1_Cvel_18167.t1	0.006	No mitochondrial presequence	52(MPP)	0.135		9-18-low	-	-	-	-	-	-	-	-	-	-	-	-	-	-	
FEHC2_Cvel_26873.t1	0.168	No mitochondrial presequence	30(MPP)	0.200		18-27-low	-	-	-	-	-	-	-	-	-	-	-	-	-	-	


organism group "plant":
Sequence ID	Probability of presequence	Prediction	Cleavage site (processing enzyme)	Net charge	Positions for TOM20 recognition motif (deliminated by comma)	Position of amphypathic alpha-helix	BHHPPP	BPHBHH	HBHHBb	HBHHbB	HHBHHB	HHBPHB	HHBPHH	HHBPHP	HHHBBH	HHHBPH	HHHHBB	HHPBHH	HPBHHP	PHHBPH
ALAS_Cvel_28814.t1	0.142	No mitochondrial presequence	72(MPP)	0.042	18-22,37-41	19-28-high	-	-	-	-	-	-	-	-	-	-	-	-	-	-	
ALAD1_Cvel_108.t1	0.012	No mitochondrial presequence	80(MPP)	0.062		16-26-low	-	-	-	-	-	-	-	-	-	-	-	-	-	-	
ALAD2_Cvel_13826.t1	0.000	No mitochondrial presequence	112(MPP), 113(Icp55*)	0.018		1-10-low	-	-	-	-	-	-	-	-	-	-	-	-	-	-	
ALAD3_Cvel_36189.t1	0.035	No mitochondrial presequence	109(MPP)	0.000		14-23-low	-	-	-	-	-	-	-	19-24	-	-	-	-	-	-	
PBGD_Cvel_26028.t1	0.003	No mitochondrial presequence	36(MPP)	0.056		8-19-low	-	-	-	-	-	-	-	-	-	-	-	-	-	-	
UROS_Cvel_15018.t1	0.000	No mitochondrial presequence	14(MPP)	0.071	83-87	9-21-low	-	-	-	-	-	-	-	-	-	-	-	-	-	-	
UROD1_Cvel_14720.t1	0.399	Possessing mitochondrial presequence	42(MPP)	0.071	4-8,62-66	4-16-high	-	-	-	-	-	-	-	-	-	-	-	-	-	-	
UROD2_Cvel_5098.t1	0.155	No mitochondrial presequence	28(MPP)	0.036		3-12-high	-	-	-	-	-	-	-	-	-	2-7	-	-	-	-	
UROD3_Cvel_31936.t1	0.290	No mitochondrial presequence	28(MPP)	0.107	19-23,72-76,92-96	15-26-low	-	-	-	-	-	-	-	-	-	-	-	-	-	-	
CPOX1_Cvel_21486.t1	0.036	No mitochondrial presequence	35(MPP)	0.143		15-30-low	-	-	-	-	-	-	-	-	-	-	-	-	-	-	
CPOX2_Cvel_2641.t1	0.024	No mitochondrial presequence	23(MPP), 24(Icp55*)	0.043		10-19-low	-	-	-	-	-	-	-	-	-	-	-	-	-	-	
PPOX1_Cvel_13840.t1	0.046	No mitochondrial presequence	27(MPP), 28(Icp55*)	0.037		1-10-high	-	-	-	-	-	-	-	-	-	-	-	-	-	-	
PPOX2_Cvel_18037.t1	0.761	Possessing mitochondrial presequence	25(MPP)	0.120	4-8,23-27	21-30-high	-	-	-	-	-	-	-	-	-	-	-	-	-	-	
FECH1_Cvel_18167.t1	0.006	No mitochondrial presequence	52(MPP)	0.135		9-18-low	-	-	-	-	-	-	-	-	-	-	-	-	-	-	
FEHC2_Cvel_26873.t1	0.168	No mitochondrial presequence	30(MPP)	0.200		18-27-low	-	-	-	-	-	-	-	-	-	-	-	-	-	-	
