# Supplementary material for: Using Diatom and Apicomplexan Models to Study the Heme Pathway of Chromera velia
Source: Int J Mol Sci. 2021 Jun 17;22(12):6495. doi: 10.3390/ijms22126495 (PMC8233740; doi:10.3390/ijms22126495)
Supplement: Supplementary file 1 [file ijms-22-06495-s001.zip › ijms-1243821-supplementary/Supplementary Table S1.xlsx]

## Sheet: List1
Enzyme	Accession (CryptoDB)	SignalP various versions + TargetP1.1			ASAFind	ASAFind	ASAFind	ASAFind +	ASAFind	ASAFind +	Protein length (AA)	AA sequence
		3.0	4.0 + 4.1	5.0	(SignalP 3.0)	(SignalP 4.1)	(SignalP 5.0)	(SignalP 4.1)	TargetP 2.0	TargetP 2.0
ALAS	Cvel_28814.t1	SP = NO	SP = NO	SP = NO	no SP	no SP	no SP	no SP	no TP	no TP	559	MFSSGTARSFLTFASQEVKKLCPFVGKMGEMSRGKDLSKMAEMCPVASKMDKPIVIVDGDDAKASPAAHGRHYHTSAASSSSEKIGHHDSTPLYGHHHHQGNLVTHGRKSKPQVYLEHFDGSIEKLHKEGNYRIFANLQRHKGNFPNATFRKAETERMVKIWCSNDYLGMGQHPVVLQASHEALEKSGTGAGGTRNISGTMTYHVALEKELADWHGKEAALLFTSGYVANEAAISTIAQLLPNSIIFSDAKNHASMIAGVRNSKCEKKIFRHNDMQHLEELLAAAPADRPKLIVFESVYSMDGAIAPIHAICDLAEKYGAMTYIDEVHAVGMYGPRGAGVCEQIGAADRVDVVNGTLGKAVGVFGGYIAGSAKLVDAVRSYASGFIFTTALPPVVAAGA…
		TP = NO
ALAD1	Cvel_108.t1	SP = YES	SP = YES	SP = YES	Plastid (hc)	Plastid (hc)	Plastid (hc)	Plastid	Plastid, (hc)	Plastid	402	MRALLLWTSVVGSSGFLQPPVSGPSQRQTPPTELRGLPQSSPFKGVPDSETPGALREELQPLVDLATRPRRNRRNQVFRSLMQETVVRPSNLLQPLFIHADDSAVPIGTMPGMSRLSVKATVDEVAELKSRGVKNVILFPKIDDSLKSNYADECWNPDGLVPTCVKAIKDAHPDVMVYTDIALDPYSSKGHDGVVDEASGRILNDETVAVLCAQALCHAKAGSDMVAPSDMMDGRIGAIRGALDSRGDANAETVGIMAYTAKFASAYYGPFRDALDSHPGFGDKKTYQQDPSNIRESLLETALDNDEGADILMVKPGLPYLDILSRMRDSTELPLAVYHVSGEYAMMKAAAEKGMVNEKNAVMETMKCFKRAGADLIATYYAKDVAKWIQEGAKSGDLE…
		cTP = 0,68 YES							SSG-FLQ	SSG-FLQ
ALAD2	Cvel_13826.t1	SP = NO	SP = NO	SP = NO	no SP	no SP	no SP	no SP	no TP	no TP	375	MWSNASSDSSTCGAPVKRTEEGRSVCSTHDDPKRSRGSGDLSVERGPLQIPSRHRLQAGFSGSLLRSWQGVPPLQPSNLVFPVFVVDQEELKEEIRTMPGQFRFGYKTLVRELSSLVEKGLGGVMIFGVVEGGLKDERGTCADSLDGPVIKALQILKRELPQLLLVADVCLCEYTNHGHCGILDQSGRVINKCSVDRIAEIAVAYARAGADVLAPSDMSEGRVMQIKKRLLADSEIAHKAVMSYSAKFASAFYGPFREAAGSAPSFGDRKCYQLPPEARTLGIRASLRDAEEGADFLMVKPASHYLDVVKALHDRVDVPLAVYQVSGEYAMLKFASEAGALDLRTAVLESVASMQRAGASVVITYFAPELLDWLP
		TP = NO
ALAD3	Cvel_36189.t1	SP = NO	SP = NO	SP = NO	no SP	no SP	no SP	no SP	no TP	no TP	523	MVEERFPATRMRRSRMQDFARQLTCEHRLSPADLIQPLFVAEGAQIGPVASMPGIQRHALEQLGAECRRVQALGVPAVALFPVLPPEAKDDSGSAALDPDGLVPRAIRAAKEAAPGLGIIIDIALDPFTDHGHDGVLRADGSVDNDATVELLTKQAILYARAGADVLAPSDMMDGRVGALRTALERDRRFDVLILSYAAKYASAFYGPFRDAVGSRTALIGDKRSYQMDPAGSDEAMREIALDLREGADWVMVKPGMPYLDIVRRAKAEFGVPTDIALSYEAIEVAPEALAGQLAQWHREAWSGLNVTLPHKTAVPAACVDCSERARVAEAVNTLCHLDNGWYGDNTDGEGLLRDLVDNLDVAVANQRILVLGAGGAARGILLPLLQRRPAELVLSNRT…
		mTP = 0,63 YES
PBGD	Cvel_26028.t1	SP = YES	SP = YES	SP = YES	Plastid (hc)	Plastid (hc)	Plastid (hc)	Plastid	Plastid, (hc)	Plastid	375	MVCSGLFVGGLLVSAVSAFTVVDPSQSSLLSRGRRTASRSSLQMALDKPILTIGTRGSMLALAQAHETKRRLGEKFPELAEEGAIELKVISTTGDERLEIALSEIGGKGLFTKELDVALLTKQVDICVHSMKDVPTWLVDGTILPVNLPREDTRDVFISKVAKRIEDLPEGAVVGTASLRRAAQVLYKNPKVKVVNFRGNVQTRLRKLDEKQVDATMLALAGLNRLGMTDVATSVLDHDEILPAVSQGAIGIQCRADDERVQKYIAPLGCAKTKAAVDCERAFLGGLDGNCRTPIAGHAFITEDGRLKFKGMVSSMDGSEFFYVEKEGAVEDGPKMGKEAADEITAQCGEEFLEKLRAATPHNTLPSPHMYEATA
		mTP = 0,638 YES							VSA-FTV	VSA-FTV
UROS	Cvel_15018.t1	SP = NO	SP = NO	SP = NO	no SP	no SP	no SP	no SP	no TP	no TP	434	MNFSCFTFLLNCRPSTPSKELRADRVEEVHFCTPTGGDASPETDLLTHSLYLQSAGVMVSVIPWLAFLCPSSSGHSLLGKRAARRACALMTESSQPSPGEAAPPRGETGTCVVVAGTREESKNGKLKKALSDIIAPEDFEFVEVPCIAAQAGPDRERLVDTLAEEGRRVGAGEKPRFEYAAVTSPEGANVFLECLRSASLTKCPIPVTAVGKSTAEILAKAGVEPVFVPSKATAETLAAELPSVSSSSSTSSSSSSSSSSLSSSSCPGRVLYPTSNLSLGTLERLLKERGFEVTRLETYATVTAQWDEEKTQSAARTQIATFGSPSSVRNWVEKLSLREGGRELLSSQAAACIGETSGRAAEKMEVFREVVWPEKPGMDAWARLTADLVVAHRRRNGSE…
		TP = NO
UROD1	Cvel_14720.t1	SP = YES	SP = YES	SP = YES	Plastid (hc)	Plastid (hc)	Plastid (hc)	Plastid	Plastid, (hc)	Plastid	436	MGVMMRALGSLAVSLFLSSSSAFRLSVSSLPSPVSSQETKRAQGSQPRSCLSMSGTLKNDLMLRAARGETVERTPVWLFRQAGRHLPEYNEYKKQKGKNFLQLLNDPEDVAEVTLQPIRRYDVDAAILFSDILVVLQAFGFDVEMPGGRGITVPSPLADVEDFRRRFPSSDEVDVQMKLGHVLESVSLIKERLEGQVPLIGFSGAPWTLMFYLVGGSSKQNTDRGRQWLERHPEESRKIINGLTDVVIEYLSAQVERGADMLQVFEAMGDFLSPSQFEEFALPSLERIARELKKRHPQVPLLVFPRGACYAIATLQECGYDVVTLDTATDRMSARADLSRAARESGLGKPARVQGNFPVGLLQRRDGVSLEEDIERVRAEAERMLEQ
		cTP = 0,929 YES							SSA-FRL	SSA-FRL
UROD2	Cvel_5098.t1	SP = YES	SP = YES	SP = NO	Plastid (lc)	Plastid (lc)	no SP	Plastid	Plastid, (hc)	Plastid	442	MMMFKSVGAVLVAVSVLEGSGFSVQSRSFLKRPLFGFRSRSSQSSALDMATATLEPIQASDLQGLEFPPQVTEPMSPSEKAELREERRAAMKPDWPLPKNTNVINALKGEEVEAVPVWMMRQAGRYLPEFRAVRAGSEFLKVCQDPGLASEVTVQPRRRYPELDACIIFSDILVVPQAMGQPLQMLPNRGPVFDWRLESPEDIKKLDLTPDVEDSLGYVFDAMYLTKKKVDNEVPIFGFCGAPWTILGYMVEGEGSRTWAETKRWLYDYPEESHKLLEAISRLSAKYLIGQWDSGAQMLQVFDTNAGVLPPHLYEEFGAKYMRMIADLVKAERPQALIVGFPKDMPLASFNDSSYDGIGLSWTADVQEMRERFPNKTLQGNMDAHILYANKDAIRKATH…
		mTP = 0,64 YES		cTP = 0,356 YES					GSG-FSV	GSG-FSV
UROD3	Cvel_31936.t1	SP = YES	SP = YES	SP = YES	Plastid (hc)	Plastid (hc)	Plastid (hc)	Plastid	Plastid, (hc)	Plastid	433	MWKRRLLFLASLSLLLEPAVRVCDAFRFPISMTITTDLPRGNQKTPVVAGKGSAMMARPEREEAQSAEHDLLLRAAKGEQTHRAPVWLMRQAGRYMEEFRKYSDVYPFRQRSETPNIAVELSLQPFRAFGTDGVIMFSDILTPFPAFGIDFDVVKGKGPVFPEPVRTKEDVEMRLRPVEDFGRSLPFVGETLRRLRKETEGRTTLIGFVGSPFTLAAYACEGGGSKECLHMKEMMLRRPETARKFLSFLAEQIGRYVSFQVQNGAQLVQVFESWAHHLGADDWETWAKPYAERVASVAKQDLREAGYDCESVPLIYFANGGSGYLERQRGLKGYNMVCVDWGCGLEEAVDRLGCNQEGGVGISGNVDPAVLRVGSEDDIRQAVRKCIAAGSRSSNGFVL…
		TP = NO							CDA-FRF	CDA-FRF
CPOX1	Cvel_21486.t1	SP = YES	SP = YES	SP = YES	Plastid (lc)	Plastid (hc)	Plastid (hc)	Plastid	Plastid, (hc)	Plastid	400	MGRTQLLLFFATVSWASSFQLAGKGGVTGFLGRRKAAQESTRLKGETHEFINPLNPGELTTHPGEEFRKQWEQIILSAQDKICNGISELEGGREFHEDVFQRPNNGGWGRTRVLQNGKVFEKGGVNVSIVKGHLPPGAARQMTSRGHTGLDPSRALEFYACGLSLVIHPHNPMAPTVHCNYRFFQLFDAETKQPLTWWFGGGTDLTPSYLFEEDAEYFHRTLKNVCDRHGEDKYPRFKRWCDEYFLIPHRGETRGVGGIFFDDFNEGGNPEVGKAFASECLDAFNEAYIPLVRKRMDSEFTPEQKEWQQLRRGRYVEFNLLYDRGTKFGLQTPDARYESILMSLPLTSRWEYQAPQGDVEGSWEQRTQQALKNPRDWIPIDDADLKNILERMNSRELQTA
		mTP = 0,737 YES							ASS-FQL	ASS-FQL
CPOX2	Cvel_2641.t1	SP = YES	SP = YES	SP = YES	Plastid (hc)	Plastid (hc)	Plastid (lc)	Plastid	Plastid, (hc)	Plastid	411	MVPLRTLGLALCVLLQELAGGRAFSASTFDVLSSAHGTDRWAKRRGSPRPRGSRRGLGQSLFAAVLPQERGDASVHGVDSTFDIFSSFLRRKQAEILNKLEEVDGKGKFVREPWSQEETGSEGLTAVLEGGDVIEKGACSTSFIKGVLSVDRARAMKQRKGADGWDLKGGETYRAAALSLVFHSRSPLVPTFRADVRYFEVEGKPGWFGGGADLTPYYLFDDDVREFHGFWKEVCNRFSPRSFPVLKRQCDDYFYLPARREHRGVGGIFFDDLVSFESLLGTSETGGDAVEGEQSQSGSREALEFTKAVAEGWLDSWLPIVERRRGLEFTDQEKEWQLIRRGRYLEFNLLYDRGVKFGLAGPAVSTGRPVRVEAVMVSAPPEIKWKYKHEVPEGSEEAR…
		cTP 0,924 YES							GRA-FSA	GRA-FSA
PPOX1	Cvel_13840.t1	SP = YES	SP = YES	SP = YES	Plastid (hc)	Plastid (hc)	Plastid (hc)	Plastid	Plastid, (hc)	Plastid	566	MRTFTTVLAPAAFCCCAEAFILTSPRHFSRSEQSVSSLQAGPSSASAAGTERTDALVIGAGLSGSSLAFNLMKNGVSDVTVIEANDRVGGNVISMKKDGFQWEEGPNTFQPNNEIVKLAADLGMADELRFADGGLPRWVFWDNVMHKLPGGPQDIPNFNLLSIPGKIRAALGAIGFVGPIPEKEETIREFVCRHLGIEVFEKLIDPFVSGVYAGDPSKLSIEACLPKIKRLESLGGPGLFDGGLLRMQELKKERAQSAADPNMPMVPKAALGSFKNGLRALCEAIAEKLGDRVKLSTRLVNLKPITDPALLAEGYRLRASLLSLNGGGEREVLAKSVAITTPAYRTADLVESMVPAAAALRTIEYPPVASVIMAYPSSSVAASQQPLSGFGHLIPRKNK…
		cTP = 0,637 YES							AEA-FIL	AEA-FIL
PPOX2	Cvel_18037.t1	SP = NO	SP = NO	SP = NO	no SP	no SP	no SP	no SP	no TP	no TP	613	MSRAPHVCVIGGGLAGLTTAYTLRRLLPRVRLTILEKADRLGGYIHTHQTRQPVTTAYGNIYGPYAIDLPEPRGRHHVEEGLQFFRMTGRGGSDLLGLIRCLGVEDKVITTAQSRAFFVDYLRLSILWDGMVRKVPSRGDLVRFLPAVLRDLSTKRGEGVDESVESFFRRRTSMSFVDKIIDPICIGSFGVSPSELSARSVFPSLWAAEREGRSLLGGLVRPSSSRKQGGDVEGMYFVPKTDAFHQRVALSGGGIFTFKKGAGFLISSLERGLRAGGRSANESRAPGRSAQEESETVQIRLSTAVAGVRGAKRKKENEKEDQTRAEGQSGAAEVLLESGECLSVDGVVMAVQAPDAVRLLDHPWTRDAWDGRGWESGERTVAVEMGGISHSHTYTVNMG…
		mTP = 0,672 YES
FECH1	Cvel_18167.t1	SP = YES	SP = YES	SP = YES	Plastid (lc)	Plastid (hc)	Plastid (hc)	Plastid	Plastid, (hc)	Plastid	479	MPTKCHHPRLRPAFLPACVLFLGLFPFSPALSFRLHDSKLLDGSRLRPQRRGVRGVRGVEAPELTALSSEVSPSSRCTSSGVRSPPLSEVEGKLGVLFLNLGGPLNLEGVEPFLYNLFADGEIIRLPKGLKWLQPLIAFVISKARAPSSREKYAAIGGGSPILEYTTQQAAAVERLLKSRGIRDVEAFVGMRYAEPFAESVVKEMLQSGVKRAVVVPLYPHYSISTSKSALLSLMSERSFLGLPHTVVPHWYQREGFVEAVQGLIKKEILSIPREAREKEGVHVLFTAHGVPESYIEEGDPYKDQMEHSVALIAEKVQRSVPSSRMPLSHSLSFQSRVGPVTWLQPYTDDEIKKLAEEGVRNLIVVPISFVSEHLETLEEIDQEYREVAEEAGIRHWRR…
		mTP = 0,806 YES							ALS-FRL	ALS-FRL
FEHC2	Cvel_26873.t1	SP = YES	SP = YES	SP = YES	Not plastid	Not plastid	Not plastid	Not plastid	Not plastid (SP positive)	Not plastid (SP positive)	459	MSRRVQGRRPRGCTPLLWLGLFVLSLSVRFAVGIGSSSVSVQEPFLKVPPFLSEARFTFKTINARLKEKFHEEMDNIYHRFSSSLKQYGAGRKNRVGVLLVNLGSPDAPTRRGLRKYLREFLSDRRVIEVPRLIWKPILHGIILPFRSPDSAAKYRNVWTEEGSPLISITKRQVARLQDIVDRRYGTVEGGASEGEGEEGNESLPIPMQRSRVLVEWAMRYGTPSVAAGLRKLREEGCRHILVFPLYPQTCAATTTTVFDVVAQELAREKKDRKTGAESWRMFPHLRFVSGYGDHPSYIKALASRVKRHWTKAGKRRRLVMSFHGIPADLIKKGDAYACFCSKTARLLAEELKLGEEEFDMVFQSRFGSTEWLQPYCDERLEEIAAEGHEEVDVICPGF…
		TP = NO			SP positive	SP positive	SP positive	SP positive	RFA-VGI	RFA-VGI
		SP = signal peptide		mTP = mitochondrial transit peptide			(hc) = high confidence		AA = amino acid
		TP = target peptide		cTP = chloroplast transit peptide			(lc) = low confidence
